# Supplementary material for: CRISPRedict: a CRISPR-Cas9 web tool for interpretable efficiency predictions
Source: Nucleic Acids Res. 2022 Jun 7;50(W1):W191–8. doi: 10.1093/nar/gkac466 (PMC9252759; doi:10.1093/nar/gkac466)
Supplement: gkac466_Supplemental_Files [file gkac466_supplemental_files.zip]

Archive with 2 entries (2 files):
- Supplementary Figure 1. Weight plot of the trained U6 model.pdf
- Supplementary Table 1. Evaluation results.xlsx
