# Supplementary material for: CRISPRedict: a CRISPR-Cas9 web tool for interpretable efficiency predictions
Source: Nucleic Acids Res. 2022 Jun 7;50(W1):W191–8. doi: 10.1093/nar/gkac466 (PMC9252759; doi:10.1093/nar/gkac466)
Supplement: gkac466_Supplemental_Files [file gkac466_supplemental_files.zip › Supplementary Table 1. Evaluation results.xlsx]

## Sheet: Spearman Results
Dataset	Azimuth 2.0	TUSCAN	DeepSpCas9	sgDesigner	CRISPRedict
Labuhn (n = 424)	0.215083	0.091	0.259689	0.16957	0.21997
Shalem (n = 1278)	0.293407	0.176	0.345704	0.331886	0.317934
Koike-Yusa (n = 1064)	0.400006	0.147	0.411039	0.339712	0.354058
Kim (n = 542)	0.581995	0.302	0.776871	0.647473	0.628488
Shkumatava (n = 162)	0.0787388	0.111	0.19836	0.247124	0.317576
Gagnon (n = 111)	0.0842017	0.226	0.314334	0.265698	0.413217
Varshney (n = 102)	0.259988	0.179	0.31964	0.314379	0.253051
Teboul (n = 30)	-0.277545	-0.054	0.0105029	0.188141	0.435312

## Sheet: nDCG@k Results
Dataset	Azimuth 2.0	TUSCAN	DeepSpCas9	sgDesigner	CRISPRedict
Labuhn (k = 85)	0.814435	0.79	0.799541	0.791433	0.804938
Shalem (k = 256)	0.766086	0.77	0.79212	0.772124	0.790192
Koike-Yusa (k = 213)	0.798646	0.753	0.794308	0.789473	0.788224
Kim (k = 109)	0.837087	0.701	0.89437	0.824296	0.835911
Shkumatava (k = 33)	0.232159	0.221	0.312593	0.345819	0.480995
Gagnon (k = 23)	0.267015	0.307	0.373796	0.509404	0.519057
Varshney (k = 21)	0.583972	0.473	0.61572	0.65621	0.638377
Teboul (k = 6)	0.369634	0.36	0.487437	0.604687	0.576721
